# Supplementary material for: Systematic Review on the Use of 3D-Printed Models for Planning, Training and Simulation in Vascular Surgery
Source: Diagnostics (Basel). 2024 Jul 31;14(15):1658. doi: 10.3390/diagnostics14151658 (PMC11312310; doi:10.3390/diagnostics14151658)
Supplement: Supplementary file 1 [file diagnostics-14-01658-s001.zip]

Archive with 2 entries (2 files):
- Supplementary Table S1.pptx
- Supplementary Table S2 PRISMA 2020check list.pdf
